# Supplementary material for: Vegetation-based slope protection using bermuda grass: Effects on the dynamic elastic modulus of weakly expansive soil
Source: PLoS One. 2026 Jul 10;21(7):e0353198. doi: 10.1371/journal.pone.0353198 (PMC13354003; doi:10.1371/journal.pone.0353198)
Supplement: S1 File — (XLSX) [file pone.0353198.s001.xlsx]

## Sheet: Fig.2
Bare soil	1Hz	2Hz	3Hz
σd	εd	εd	εd
20	0.0399836	0.0392434	0.0367599
30	0.0684046	0.062352	0.0608882
40	0.0824013	0.0794572	0.0775329
50	0.103914	0.101447	0.0928783
P25	1Hz	2Hz	3Hz
σd	εd	εd	εd
20	0.0362007	0.0341612	0.0325164
30	0.0561513	0.0524013	0.0476809
40	0.0774671	0.0714474	0.0644901
50	0.0975987	0.0883553	0.0815954
P40	1Hz	2Hz	3Hz
σd	εd	εd	εd
20	0.0331743	0.0311349	0.0283717
30	0.0533059	0.0476974	0.0435362
40	0.0730592	0.0648026	0.0589803
50	0.0949836	0.0849836	0.07375
P50	1Hz	2Hz	3Hz
σd	εd	εd	εd
20	0.0320888	0.0291283	0.0274178
30	0.0482401	0.043125	0.0393092
40	0.0653125	0.0597862	0.0526151
50	0.0828618	0.0756414	0.0650164

## Sheet: Fig.3
Bare soil	1Hz	2Hz	3Hz
σd	εd	εd	εd
40	0.0707895	0.0680592	0.0637007
60	0.117813	0.107813	0.102566
80	0.164539	0.152812	0.144655
100	0.212204	0.193717	0.187648
P25	1Hz	2Hz	3Hz
σd	εd	εd	εd
40	0.0699671	0.0653125	0.061875
60	0.109457	0.103092	0.0942763
80	0.150872	0.13903	0.129605
100	0.1975	0.183964	0.170855
P40	1Hz	2Hz	3Hz
σd	εd	εd	εd
40	0.0688487	0.0636513	0.0587664
60	0.101003	0.0952467	0.0861349
80	0.138372	0.127599	0.118964
100	0.176398	0.166053	0.151776
P50	1Hz	2Hz	3Hz
σd	εd	εd	εd
40	0.064227	0.0584211	0.0542599
60	0.0997368	0.0898849	0.0840461
80	0.13222	0.122171	0.108898
100	0.161464	0.151168	0.139622

## Sheet: Fig.4
Bare soil	1Hz	2Hz	3Hz
σd	εd	εd	εd
80	0.158882	0.153503	0.147319
120	0.247138	0.237944	0.230559
160	0.34699	0.335855	0.327648
200	0.435411	0.415214	0.404309
P25	1Hz	2Hz	3Hz
σd	εd	εd	εd
80	0.141628	0.134967	0.127286
120	0.242007	0.235033	0.225197
160	0.334276	0.32199	0.308651
200	0.43301	0.410641	0.393914
P40	1Hz	2Hz	3Hz
σd	εd	εd	εd
80	0.13824	0.128109	0.117632
120	0.204951	0.198224	0.182632
160	0.277829	0.262336	0.252089
200	0.350724	0.336003	0.324243
P50	1Hz	2Hz	3Hz
σd	εd	εd	εd
80	0.121349	0.113454	0.10278
120	0.191579	0.185526	0.170362
160	0.27347	0.257072	0.247171
200	0.347155	0.336234	0.319967

## Sheet: Fig.5
Bare soil	1Hz	2Hz	3Hz
σd	Ed	Ed	Ed
20	50.0206	50.964	54.4072
30	43.8567	48.114	49.2707
40	48.5429	50.3415	51.591
50	48.1165	49.2866	53.8339
P25	1Hz	2Hz	3Hz
σd	Ed	Ed	Ed
20	55.2476	58.546	61.5073
30	53.4271	57.2505	62.9182
40	51.6348	55.9853	62.025
50	51.2302	56.5897	61.278
P40	1Hz	2Hz	3Hz
σd	Ed	Ed	Ed
20	60.2876	64.2367	70.4928
30	56.2789	62.8966	68.9082
40	54.7501	61.7259	67.8193
50	52.6407	58.8349	67.7966
P50	1Hz	2Hz	3Hz
σd	Ed	Ed	Ed
20	62.327	68.6618	72.9454
30	62.1889	69.5652	76.318
40	61.244	66.9051	76.0238
50	60.3414	66.1013	76.9036

## Sheet: Fig.6
Bare soil	1Hz	2Hz	3Hz
σd	Ed	Ed	Ed
40	56.5056	58.7724	62.7937
60	50.9284	55.6522	58.499
80	48.6206	52.3517	55.3042
100	47.1245	51.6217	53.2913
P25	1Hz	2Hz	3Hz
σd	Ed	Ed	Ed
40	57.1697	61.244	64.6465
60	54.8159	58.2004	63.6427
80	53.0252	57.5417	61.7259
100	50.6329	54.3585	58.5291
P40	1Hz	2Hz	3Hz
σd	Ed	Ed	Ed
40	58.0984	62.8424	68.0661
60	59.404	62.9943	69.6582
80	57.8153	62.6966	67.2473
100	56.69	60.2219	65.8864
P50	1Hz	2Hz	3Hz
σd	Ed	Ed	Ed
40	62.2791	68.4685	73.7193
60	60.1583	66.7521	71.3894
80	60.505	65.482	73.4632
100	61.9334	66.1517	71.6221

## Sheet: Fig.7
Bare soil	1Hz	2Hz	3Hz
σd	Ed	Ed	Ed
80	50.352	52.1161	54.3039
120	48.5558	50.432	52.0474
160	46.1108	47.6396	48.8329
200	45.9336	48.168	49.4671
P25	1Hz	2Hz	3Hz
σd	Ed	Ed	Ed
80	56.4859	59.2737	62.8505
120	49.5854	51.0567	53.2866
160	47.8646	49.691	51.8384
200	46.1883	48.7043	50.7724
P40	1Hz	2Hz	3Hz
σd	Ed	Ed	Ed
80	57.8703	62.447	68.0089
120	58.5507	60.5377	65.7061
160	57.5894	60.9906	63.4697
200	57.0249	59.5232	61.6821
P50	1Hz	2Hz	3Hz
σd	Ed	Ed	Ed
80	65.9257	70.5132	77.8365
120	62.6374	64.6809	70.4383
160	58.5072	62.2393	64.7325
200	57.6112	59.4825	62.5064

## Sheet: Fig.8
Bare soil	50kPa	100kPa
f	Ed	Ed
1	48.2725	55.999
2	49.964	58.393
3	51.3096	62.2408
P25	50kPa	100kPa
f	Ed	Ed
1	51.4811	57.0722
2	55.9319	61.2026
3	61.8773	64.5967
P40	50kPa	100kPa
f	Ed	Ed
1	54.5718	58.0272
2	61.435	62.6075
3	67.5179	67.6929
P50	50kPa	100kPa
f	Ed	Ed
1	60.8818	62.191
2	67.1811	68.4698
3	76.0663	73.522

## Sheet: Fig.9
Bare soil	100kPa	200kPa
f Hz	Ed	Ed
1	48.6206	50.352
2	52.3517	52.1161
3	55.3042	54.3039
P25	100kPa	200kPa
f Hz	Ed	Ed
1	53.0252	56.4859
2	57.5417	59.2737
3	61.7259	62.8505
P40	100kPa	200kPa
f Hz	Ed	Ed
1	57.8153	57.8703
2	62.6966	62.447
3	67.2473	68.0089
P50	100kPa	200kPa
f Hz	Ed	Ed
1	60.505	65.9257
2	65.482	70.5132
3	73.4632	77.8365

## Sheet: Fig.10
σd = 20 kPa	Bare soil	P25	P40	P50
f Hz	Ed	Ed	Ed	Ed
1	50.0206	55.2476	60.2876	62.327
2	50.964	58.546	64.2367	68.6618
3	54.4072	61.5073	70.4928	72.9454
σd = 30 kPa	Bare soil	P25	P40	P50
f Hz	Ed	Ed	Ed	Ed
1	43.8567	53.4271	56.2789	62.1889
2	48.114	57.2505	62.8966	69.5652
3	49.2707	62.9182	68.9082	76.318
σd = 40 kPa	Bare soil	P25	P40	P50
f Hz	Ed	Ed	Ed	Ed
1	48.5429	51.6348	54.7501	61.244
2	50.3415	55.9853	61.7259	66.9051
3	51.591	62.025	67.8193	76.0238
σd = 50 kPa	Bare soil	P25	P40	P50
f Hz	Ed	Ed	Ed	Ed
1	48.1165	51.2302	52.6407	60.3414
2	49.2866	56.5897	58.8349	66.1013
3	53.8339	61.278	67.7966	76.9036

## Sheet: Fig.11
σd = 20 kPa	1Hz	2Hz	3Hz
Plant density (g/m²)	Ed	Ed	Ed
0	50.0206	50.964	54.4072
25	55.2476	58.546	61.5073
40	60.2876	64.2367	70.4928
50	62.327	68.6618	72.9454
σd = 30 kPa	1Hz	2Hz	3Hz
Plant density (g/m²)	Ed	Ed	Ed
0	43.8567	48.114	49.2707
25	53.4271	57.2505	62.9182
40	56.2789	62.8966	68.9082
50	62.1889	69.5652	76.318
σd = 40 kPa	1Hz	2Hz	3Hz
Plant density (g/m²)	Ed	Ed	Ed
0	48.5429	50.3415	51.591
25	51.6348	55.9853	62.025
40	54.7501	61.7259	67.8193
50	61.244	66.9051	76.0238
σd = 50 kPa	1Hz	2Hz	3Hz
Plant density (g/m²)	Ed	Ed	Ed
0	48.1165	49.2866	53.8339
25	51.2302	56.5897	61.278
40	52.6407	58.8349	67.7966
50	60.3414	66.1013	76.9036
